# Supplementary material for: Late-glacial elevated dust deposition linked to westerly wind shifts in southern South America
Source: Sci Rep. 2015 Jul 1;5:11670. doi: 10.1038/srep11670 (PMC4486931; doi:10.1038/srep11670)
Supplement: Supplementary Dataset S1 [file srep11670-s2.xls]

## Sheet: Sheet1
Late-glacial elevated dust deposition linked to westerly wind shifts in southern South America.
Heleen Vanneste, François De Vleeschouwer, Antonio Martinez-Cortizas, Clemens von Scheffer, Natalia Piotrowska, Andrea Coronato, Gaël Le Roux
Table S2. Samples Depths, maximum likelihood calendar ages, major and trace element concentrations for the Harberton core.
Depth	density	Calendar Age	accumulation rate	Al	K	Mg	Ti	Sc	Ga	Rb	Sr	Zr	Cs	La	Ce	Pr	Nd	Sm	Eu	Gd	Dy	Ho	Er	Tm	Yb	Lu	Hf	Pb	Th	U
cm	g cm-3	kyr BP	cm yr-1	%	%	%	%	ug g-1	ug g-1	ug g-1	ug g-1	ug g-1	ug g-1	ug g-1	ug g-1	ug g-1	ug g-1	ug g-1	ug g-1	ug g-1	ug g-1	ug g-1	ug g-1	ug g-1	ug g-1	ug g-1	ug g-1	ug g-1	ug g-1	ug g-1
0.95	0.0416852	-0.052	0.0988142	0.04841	0.385937	0.188591	0.0028191	0.116096	0.507047	1.78478	14.7117	1.04282	0.0409564	0.199555	0.461492	0.0539853	0.199215	0.0448914	0.0105897	0.0618978	0.0427497	0.0096123	0.0265082	0.00430301	0.024375	0.00377438	0.0296273	0.205929	0.0578523	0.0165049
4.28089	0.0667434	-0.019	0.0988142	0.0385925	0.233874	0.181816	0.00262931	0.0891686	0.301266	1.24991	11.0301	0.461048	0.028677	0.167964	0.378193	0.0440818	0.168737	0.0395911	0.00796977	0.0522835	0.0371686	0.00802775	0.0199019	0.00344304	0.0200114	0.0026989	0.0160813	0.189483	0.0571285	0.0138392
8.47724	0.0842159	0.024	0.0986193	0.0434769	0.140222	0.174539	0.00292264	0.120814	0.343437	0.87706	13.0417	0.521267	0.0219937	0.257544	0.557195	0.0651214	0.25647	0.0557329	0.0110539	0.0767596	0.0506895	0.0102883	0.0271311	0.00384134	0.0212885	0.00324633	0.0161376	0.204289	0.0675592	0.0161578
14.039	0.0579965	0.079	0.0982318	0.0257065	0.0874063	0.193366	0.00192198	0.062167	0.186357	0.600849	17.9897	0.34564	0.0146845	0.143409	0.328735	0.0381853	0.15035	0.0312381	0.00636719	0.041305	0.0290598	0.00632458	0.0153923	0.0028517	0.0141829	0.00243116	0.0164368	0.23006	0.0509114	0.0115992
19.7008	0.0693216	0.138	0.0977517	0.0187822	0.0542719	0.117003	0.00137069	0.0433126	0.185537	0.521356	12.3733	0.275373	0.0134846	0.120398	0.332855	0.0384843	0.140835	0.027278	0.00577357	0.03578	0.021505	0.00468072	0.010984	0.0019097	0.0106012	0.00177819	0.00848346	0.200417	0.038756	0.0124165
23.4972	0.146749	0.177	0.0972763	0.0386742	0.0681279	0.159471	0.00243439	0.074885	0.488098	0.836631	32.9848	0.593955	0.0266319	0.232304	0.508233	0.0573668	0.22178	0.0482912	0.011089	0.0657408	0.0468269	0.00970858	0.0252743	0.00384072	0.021156	0.00375988	0.0175792	0.361879	0.0647417	0.0200578
24.8126	0.113128	0.19	0.0970874	0.0445275	0.0713813	0.166057	0.00279405	0.100858	0.520528	0.801245	33.0428	0.49586	0.0294768	0.228945	0.48362	0.0522839	0.199156	0.0446274	0.0108789	0.0614392	0.0469256	0.00955498	0.024106	0.00392379	0.021302	0.00338858	0.0140577	0.4296	0.0631378	0.0196346
28.7589	0.228007	0.231	0.0965251	0.0848732	0.0300527	0.143978	0.00516119	0.19589	0.69237	0.717388	25.7497	0.978199	0.0372516	0.372704	0.794943	0.0882506	0.338054	0.0699875	0.0158551	0.0955058	0.0607372	0.0124839	0.035	0.00569032	0.0310097	0.00492164	0.0281076	0.371391	0.113456	0.0326546
34.1707	0.107783	0.287	0.095511	0.061098	0.0154766	0.157366	0.00307282	0.14092	0.525233	0.479267	23.3695	0.594674	0.0228002	0.213945	0.48475	0.0559321	0.20045	0.0434637	0.0111681	0.0577595	0.0382205	0.00775937	0.0204316	0.00352615	0.0193773	0.00366602	0.0174867	0.257732	0.0839192	0.0257029
39.7325	0.0748238	0.345	0.094518	0.0236895	0.00707464	0.149478	0.00118167	0.0691423	0.25868	0.182329	17.6025	0.253286	0.00785915	0.108641	0.248103	0.0262882	0.0958928	0.0222046	0.0044206	0.0306101	0.0190455	0.00309463	0.00962431	0.00156623	0.00832145	0.00110532	0.00797122	0.119078	0.0337971	0.013729
44.0789	0.0825885	0.392	0.0934579	0.0131393	0.00584315	0.144904	0.000779348	0.0759113	0.160504	0.105414	14.3794	0.140596	0.0061904	0.0612186	0.117098	0.012839	0.0451356	0.0110897	0.00275383	0.0153977	0.00964068	0.00181978	0.00483339	0.000920335	0.00562514	0.000627068	0.00603179	0.0740837	0.0228452	0.00949055
49.8907	0.105146	0.454	0.0921659	0.0311585	0.00848693	0.0831362	0.00212092	0.0297557	0.312397	0.331841	18.9074	0.4309	0.019839	0.155874	0.335957	0.0373707	0.137567	0.0312993	0.00677547	0.0402141	0.028288	0.00580058	0.0159936	0.00227474	0.0158257	0.00229586	0.0163077	0.185554	0.0551353	0.0220054
53.537	0.0573734	0.494	0.0912409	0.0660709	0.0461871	0.119182	0.00311028	0.0391827	0.45972	0.566331	23.2448	1.06948	0.0233322	0.224852	0.492658	0.0586229	0.223911	0.0527478	0.0119114	0.0647601	0.0476727	0.00941085	0.0244615	0.00379526	0.0233322	0.00325481	0.0266865	0.414481	0.0595707	0.0166101
59.0988	0.087938	0.556	0.0896057	0.0348821	0.0146472	0.098969	0.00230672	0.0387181	0.32523	0.358859	18.0165	0.491648	0.0223192	0.172365	0.368832	0.0420299	0.153824	0.0354511	0.00738432	0.0463646	0.0331367	0.00670023	0.0179973	0.00315895	0.0167058	0.00251514	0.0155039	0.170638	0.0660433	0.023828
63.4951	0.0797987	0.605	0.0884173	0.0351308	0.0131708	0.114806	0.00224829	0.0636474	0.311954	0.34831	18.7581	0.483654	0.0214688	0.180182	0.391681	0.0448893	0.166533	0.0388109	0.00821503	0.0491563	0.035118	0.00693941	0.0195107	0.00334597	0.0188027	0.00300538	0.0164811	0.15569	0.0657585	0.0258569
69.1569	0.0613097	0.67	0.0867303	0.0160444	0.0216238	0.116502	0.00104939	-0.00496291	0.225272	0.222959	19.6074	0.19181	0.00961217	0.0905567	0.192026	0.0224621	0.0799327	0.0196796	0.00510529	0.0246664	0.019405	0.00378416	0.00971335	0.00219345	0.00937367	0.00156469	0.0080005	0.157842	0.0294436	0.0129873
74.8187	0.133372	0.735	0.0853971	0.084429	0.0179245	0.121629	0.00563683	0.189343	0.606981	0.679836	25.1493	1.21009	0.0375164	0.398462	0.871194	0.0998567	0.369058	0.0797241	0.0183301	0.103893	0.0717968	0.0142612	0.0405514	0.00637544	0.0377304	0.00582673	0.0381321	0.287655	0.128913	0.0449369
79.015	0.0755654	0.784	0.084317	0.0339806	0.0101192	0.119024	0.00189576	0.0496123	0.281356	0.276756	17.146	0.46244	0.01566	0.17705	0.371792	0.04059	0.149523	0.0347166	0.00730987	0.0424015	0.0293032	0.0060425	0.016778	0.00329192	0.0181579	0.00292749	0.0210805	0.154477	0.0515442	0.0194883
84.6	0.068091	0.851	0.0831255	0.0198849	0.00953094	0.125877	0.00066236	-0.0759161	0.175688	0.119838	16.383	0.136116	0.00771089	0.0815993	0.159199	0.0181301	0.0752847	0.0174846	0.00375932	0.0221083	0.0125521	0.00298051	0.0066823	0.00128258	0.00601225	0.00143764	0.00975263	0.160673	0.0197157	0.00877035
88.9	0.140875	0.903	0.0823045	0.0577896	0.0178238	0.12439	0.0034097	-0.000721419	0.392192	0.405392	20.3861	0.633818	0.0218473	0.189602	0.403133	0.0445557	0.183531	0.0376945	0.0075036	0.0505911	0.0328591	0.00708713	0.020852	0.0030565	0.0192284	0.00309956	0.0217484	0.189814	0.0628735	0.0220802
94.5	0.116012	0.972	0.0813008	0.0278608	0.0158113	0.121583	0.00171338	-0.097818	0.221208	0.156289	16.9405	0.175779	0.00820645	0.100383	0.224798	0.0247952	0.103826	0.0194903	0.00503305	0.0285174	0.0166913	0.00338663	0.00973051	0.00125808	0.00731034	0.00125588	0.00672197	0.151673	0.0269054	0.0103826
98.7	0.152767	1.024	0.0806452	0.0653921	0.0216463	0.139042	0.00446958	-0.00115	0.445395	0.428724	23.5164	0.71604	0.0242762	0.251319	0.588721	0.0665732	0.26231	0.0616531	0.0118172	0.0743555	0.046332	0.00955999	0.0275661	0.00412938	0.0265408	0.00372146	0.0214436	0.217239	0.0640283	0.0280087
104.5	0.0648662	1.096	0.0797448	0.0493494	0.0167433	0.144042	0.00195607	-0.0640823	0.309531	0.262617	21.8247	0.488919	0.0161089	0.1926	0.443065	0.0495843	0.212595	0.0429924	0.0104708	0.0568898	0.0360754	0.00716422	0.0201008	0.00304373	0.0172817	0.00302819	0.0222345	0.18935	0.0420527	0.0207861
108.7	0.126763	1.149	0.0792393	0.0719174	0.0224698	0.145071	0.00407406	-0.00917062	0.446016	0.469447	23.1317	0.812772	0.0276718	0.357647	0.792609	0.092471	0.379757	0.0762712	0.0138428	0.0964341	0.0537792	0.0108115	0.0322049	0.00491556	0.0259684	0.00502542	0.0269765	0.277065	0.102483	0.036905
114.4	0.149203	1.221	0.0785546	0.0462535	0.0200141	0.145352	0.00209859	-0.0794028	0.322311	0.259288	22.7669	0.304793	0.0141145	0.184229	0.389679	0.0446792	0.196406	0.0414746	0.00791892	0.0535809	0.034161	0.00715694	0.0197118	0.00294253	0.0150759	0.0024298	0.0114084	0.240986	0.0484037	0.0227669
118.6	0.148887	1.274	0.0781861	0.0278608	0.0158113	0.121583	0.00171338	0.116398	0.493458	0.617197	25.3791	0.941878	0.0315362	0.265707	0.577838	0.0641595	0.26175	0.0505461	0.00986591	0.0715619	0.0449987	0.00866875	0.0289469	0.00358381	0.0266503	0.0032728	0.030601	0.214386	0.0972542	0.0372316
124.2	0.0791655	1.346	0.0776398	0.0343466	0.0191396	0.152494	0.00121939	0.0550474	0.231954	0.288932	19.4773	0.278998	0.0125308	0.12772	0.280914	0.0316604	0.128288	0.028432	0.00600498	0.0352011	0.0242669	0.00585456	0.0140847	0.00263175	0.0131481	0.00264097	0.0186046	0.16703	0.0399268	0.0175473
129.6	0.0702006	1.416	0.0772798	0.0355353	0.021768	0.156383	0.00210559	0.050456	0.225626	0.247526	18.4275	0.272019	0.0107914	0.14523	0.313945	0.0347299	0.149625	0.031092	0.00684801	0.0418474	0.0268345	0.00522066	0.015157	0.00164393	0.0130246	0.0016677	0.012261	0.23708	0.0356808	0.0190831
133.8	0.129231	1.47	0.0770416	0.0715207	0.0253905	0.127578	0.00577573	0.12166	0.381231	0.463933	18.6589	0.834282	0.0239693	0.254347	0.559114	0.06157	0.262255	0.05211	0.0110706	0.0713928	0.0463716	0.00933671	0.0295844	0.00342999	0.0267043	0.00301575	0.0312747	0.222862	0.073707	0.031739
139.4	0.133024	1.543	0.0768049	0.0857603	0.0283387	0.15801	0.00558902	0.146955	0.423569	0.478128	22.0469	0.803606	0.0254992	0.400074	0.884327	0.0994598	0.401731	0.0831715	0.0148685	0.105226	0.0658525	0.0122451	0.03791	0.0048202	0.0331677	0.00384146	0.0278992	0.289515	0.110847	0.0482885
143.5	0.0841587	1.597	0.0766284	0.0509473	0.025965	0.164222	0.0034169	0.0812793	0.272159	0.327502	19.7527	0.380315	0.0182355	0.237986	0.516214	0.0585645	0.235096	0.0471709	0.0108661	0.0675449	0.044411	0.0096885	0.0260961	0.004608	0.0220935	0.00369622	0.0132648	0.200128	0.0624081	0.0247956
148.9	0.063916	1.667	0.0765111	0.0309868	0.0220138	0.156109	0.00171235	0.0402962	0.185649	0.202153	17.0938	0.2318	0.00828178	0.150476	0.329479	0.0380633	0.157421	0.0377646	0.00721314	0.0491455	0.0397884	0.00799054	0.0203199	0.00304313	0.0165561	0.00247184	0.0138005	0.132628	0.0385039	0.0144502
154.5	0.10119	1.74	0.0765111	0.119576	0.0416947	0.14716	0.0104503	0.251622	0.609502	0.928569	22.9433	1.49245	0.0471095	0.537735	1.19367	0.135404	0.558899	0.113142	0.0195747	0.146901	0.0932231	0.0178098	0.0551283	0.00753547	0.0515693	0.0067519	0.0545791	0.247301	0.1625	0.0594782
158.6	0.0599474	1.794	0.0765111	0.0411047	0.03554	0.156744	0.00228107	0.0606674	0.24654	0.344345	21.5661	0.360413	0.012582	0.126798	0.284474	0.0307738	0.127217	0.0283007	0.00569997	0.0389895	0.0244514	0.00495036	0.0137906	0.00160052	0.012051	0.00148455	0.0159074	0.396252	0.0409246	0.01356
164.2	0.0834764	1.867	0.0766284	0.0577546	0.0353591	0.156667	0.00418263	0.100168	0.317631	0.443633	17.4647	0.584098	0.019278	0.22214	0.491126	0.0539915	0.223651	0.0451548	0.0082394	0.0612666	0.0357928	0.00681676	0.0208971	0.00236676	0.0187527	0.00219478	0.0221996	0.241066	0.0636125	0.022322
169.8	0.0841884	1.94	0.076746	0.0366904	0.0271147	0.135687	0.00234756	0.0916409	0.230569	0.285153	16.5183	0.30919	0.0117395	0.146582	0.328433	0.037057	0.153236	0.0343957	0.00634618	0.0445471	0.0243303	0.00511572	0.0143506	0.00173553	0.0114533	0.00159173	0.0107809	0.178417	0.0377366	0.0146869
173.7	0.0858824	1.991	0.0769231	0.0467606	0.0311121	0.152647	0.0037508	0.0895169	0.283222	0.366998	18.5909	0.40924	0.0161102	0.16819	0.371109	0.0421148	0.173931	0.0346231	0.00835633	0.0506908	0.0322629	0.00637817	0.0192855	0.0026926	0.0174285	0.00207668	0.0146572	0.523422	0.0533274	0.0187326
179.4	0.0573025	2.065	0.0772201	0.0417131	0.0259734	0.155235	0.00227303	0.0744562	0.250591	0.310406	17.6208	0.348002	0.0131991	0.154578	0.341233	0.0399209	0.158918	0.0341748	0.00688573	0.0455345	0.029444	0.00610953	0.0179445	0.00215864	0.0141481	0.00197176	0.013383	0.199972	0.0436363	0.0164657
183.7	0.138988	2.12	0.0775194	0.0417214	0.0280667	0.147857	0.00279046	0.189018	0.448701	0.689203	20.1096	1.00314	0.0313036	0.357776	0.799227	0.0885647	0.362783	0.0750009	0.0127208	0.0950693	0.0619648	0.0113025	0.0355089	0.00378645	0.0331042	0.00352745	0.0326574	0.292556	0.109343	0.0384442
189.4	0.10878	2.194	0.0780031	0.0544509	0.0299423	0.166727	0.00323302	0.0966897	0.316662	0.360527	21.701	0.420362	0.0155657	0.263837	0.577898	0.0665988	0.267956	0.0574068	0.0118875	0.0731315	0.0485833	0.00993635	0.0278145	0.0041393	0.023457	0.00340293	0.0237172	0.254949	0.0630506	0.0263982
193.7	0.0826041	2.249	0.0783699	0.0407664	0.0271824	0.167078	0.00260217	0.0675489	0.244129	0.326161	19.2112	0.315452	0.0132737	0.188032	0.40353	0.045613	0.192258	0.0417081	0.00892444	0.0504722	0.0331916	0.00736539	0.0196046	0.00376866	0.0153646	0.00313339	0.0136526	0.241943	0.0461302	0.0200636
199.3	0.0583034	2.32	0.0789889	0.0281273	0.0244933	0.164984	0.00134604	0.0479233	0.184614	0.252387	17.1376	0.199219	0.00925227	0.124035	0.262603	0.0308793	0.127201	0.0266992	0.00631903	0.0337355	0.0241883	0.00545999	0.0151375	0.00283396	0.0139863	0.00260661	0.0080148	0.161663	0.0316635	0.0142309
203.5	0.0525796	2.373	0.0794913	0.0238503	0.0240581	0.159991	0.00167857	0.0326491	0.151627	0.222027	15.5557	0.157281	0.00710212	0.0892937	0.192929	0.0225751	0.0919139	0.0230922	0.00490046	0.0249195	0.0186586	0.00361312	0.0111427	0.00193067	0.00852255	0.00154937	0.00672012	0.160729	0.0244782	0.01126
209.5	0.083877	2.448	0.0803859	0.053503	0.0312835	0.153718	0.00355455	0.108018	0.322214	0.410483	19.7137	0.505052	0.0197703	0.197208	0.432781	0.049224	0.199756	0.0425419	0.00866411	0.0510432	0.0339061	0.00703817	0.0203437	0.00364968	0.0195438	0.00310464	0.018567	0.233733	0.0549505	0.0224601
213.7	0.0850766	2.5	0.0809717	0.0441106	0.0278195	0.159202	0.00335466	0.0852318	0.265684	0.354197	19.1097	0.388756	0.0139987	0.162516	0.359082	0.0404213	0.178921	0.0394006	0.00774304	0.0430825	0.0314169	0.00650576	0.0198242	0.00296379	0.01779	0.00238051	0.0150049	0.207356	0.05006	0.0199919
219.5	0.0581806	2.571	0.0820345	0.0336374	0.0274357	0.171237	0.00233835	0.060885	0.226304	0.353819	19.4783	0.271006	0.0116125	0.129521	0.290491	0.0332686	0.147001	0.0333331	0.00685215	0.0395369	0.0268284	0.00559491	0.014915	0.0029264	0.0110752	0.00244786	0.0171501	0.175799	0.0429254	0.018984
223.7	0.00840122	2.622	0.0827815	0.0583352	0.0318624	0.180247	0.00386328	0.0827315	0.355093	0.527305	23.9486	0.543924	0.0208933	0.199281	0.430204	0.0493414	0.197975	0.043659	0.0098915	0.0544649	0.0350521	0.00797561	0.0197177	0.00391596	0.0189267	0.00358286	0.0229036	0.274103	0.0684277	0.0277949
229.3	0.0670171	2.69	0.0840336	0.0341641	0.0289026	0.171036	0.00181788	0.0550139	0.209762	0.285236	19.7265	0.240192	0.0107034	0.163517	0.344825	0.0368619	0.151302	0.0326539	0.00730742	0.0415781	0.026808	0.00624343	0.0143324	0.00379633	0.0137252	0.00307618	0.0116424	0.193947	0.0431032	0.0200866
233.6	0.0492459	2.74	0.0849618	0.0323009	0.0292337	0.171851	0.00160991	0.0511834	0.198076	0.276769	19.075	0.224113	0.0101395	0.144985	0.306651	0.0333269	0.138385	0.0294104	0.00650872	0.0378092	0.025871	0.00494065	0.0123444	0.0025385	0.0112855	0.00186253	0.00921113	0.204676	0.0391945	0.0194159
239.2	0.0588159	2.806	0.0864304	0.0385227	0.0320999	0.166345	0.00212403	0.0686002	0.219583	0.339123	18.0021	0.420951	0.0127011	0.145369	0.314717	0.0344744	0.141882	0.0310163	0.00711547	0.0418034	0.028469	0.00628936	0.0153125	0.00340831	0.0138894	0.00275582	0.0160027	0.197525	0.0500146	0.0214531
243.5	0.111152	2.855	0.0875657	0.0576011	0.0312352	0.156591	0.00436159	0.0837388	0.310415	0.447951	20.6373	0.638603	0.0193385	0.248072	0.543311	0.0610234	0.249439	0.0507902	0.0109305	0.0662665	0.0449524	0.0085106	0.0229889	0.00407483	0.0226471	0.00320737	0.0247525	0.23816	0.0779284	0.0304262
249.1	0.0989702	2.919	0.0893655	0.0486414	0.0287538	0.168936	0.00327024	0.0994528	0.270356	0.330763	21.1536	0.372334	0.0134167	0.202153	0.435268	0.0498707	0.206989	0.0439238	0.0100608	0.0567054	0.039745	0.00889157	0.0220557	0.00435846	0.0195225	0.00339063	0.015055	0.244518	0.055031	0.029641
254.7	0.122511	2.981	0.0910747	0.0802765	0.0379895	0.167547	0.00529184	0.135892	0.423673	0.686434	23.5043	0.901759	0.0310849	0.275411	0.585887	0.0643183	0.269365	0.0554542	0.0114685	0.0710432	0.0490921	0.00998957	0.0269458	0.00382376	0.0284991	0.00407396	0.0341357	0.252158	0.0883714	0.0353449
258.9	0.0291614	3.027	0.0925926	0.0413536	0.0293702	0.167332	0.00219042	0.0842403	0.24673	0.355884	19.3614	0.360706	0.0147731	0.167385	0.35793	0.0403228	0.171768	0.0354058	0.00807333	0.0424562	0.0321764	0.00618468	0.0142251	0.00281726	0.0141813	0.00278219	0.0124936	0.456344	0.0491341	0.0205523
264.6	0.086864	3.087	0.0948767	0.0460859	0.029091	0.167938	0.00354408	0.0819055	0.262728	0.379776	20.3154	0.418138	0.0157441	0.177672	0.378376	0.0434099	0.174942	0.0378516	0.00861058	0.0480933	0.0320902	0.00713348	0.0189013	0.00314251	0.0158911	0.00257127	0.014477	0.184673	0.0517195	0.0221075
268.8	0.130465	3.131	0.0967118	0.0402662	0.0300897	0.16516	0.00223398	0.0888017	0.268809	0.381577	22.7413	0.421019	0.0176627	0.199466	0.420493	0.0481122	0.193155	0.0426053	0.00953378	0.0530932	0.0341458	0.00814391	0.017858	0.00405092	0.0182787	0.003661	0.0166334	0.220727	0.0520339	0.0238833
274.4	0.0849045	3.189	0.0994036	0.0423304	0.024749	0.160157	0.00290438	0.0828933	0.231749	0.343284	18.1166	0.465614	0.0145822	0.146033	0.320497	0.0353866	0.14046	0.0316829	0.00657926	0.0382438	0.0270479	0.006005	0.0164305	0.00270056	0.0136368	0.00248962	0.0160002	0.163176	0.0505402	0.0208115
278.659	0.0530933	3.231	0.101317	0.0208981	0.0248724	0.159415	0.000699582	0.0545807	0.134403	0.220767	15.3603	0.218034	0.00747525	0.0832523	0.148594	0.0164228	0.0740088	0.0132202	0.0029051	0.021386	0.0134099	0.00228128	0.00919797	0.000832523	0.00687268	0.00088337	0.00830246	0.824934	0.0219704	0.00959261
284.22	0.0536439	3.285	0.104058	0.0223351	0.0224867	0.167651	0.00118845	0.0484146	0.153814	0.21937	16.9064	0.211848	0.00637546	0.105234	0.185488	0.0205224	0.0827381	0.017769	0.00379395	0.0244005	0.016175	0.00294379	0.00979194	0.00103302	0.0081565	0.000877065	0.00680812	0.318255	0.0235103	0.0111652
289.782	0.130068	3.338	0.10661	0.0258599	0.0221662	0.159854	0.00103581	0.109596	0.263764	0.383723	18.1221	0.501088	0.0156524	0.24857	0.486585	0.0565167	0.242643	0.0488654	0.00939272	0.0644653	0.0427491	0.00798577	0.0240363	0.00315254	0.0201233	0.00252246	0.0149509	9.44634	0.0622625	0.0234352
294.028	0.088973	3.377	0.108814	0.0418904	0.0242652	0.132239	0.00191167	0.0591615	0.198707	0.252615	16.3542	0.333987	0.00837692	0.16376	0.29737	0.0314153	0.141601	0.0288288	0.00498764	0.0359851	0.0252688	0.0040882	0.0129323	0.00158457	0.011283	0.00185702	0.00985178	0.166303	0.0312554	0.0120459
299.79	0.110193	3.43	0.111483	0.0475933	0.0226817	0.117229	0.00244997	0.0735284	0.229457	0.270054	15.4864	0.59497	0.0107879	0.216753	0.402632	0.0461256	0.193331	0.0393831	0.00738123	0.0491845	0.0352879	0.0065771	0.0190067	0.00250323	0.0168491	0.00256214	0.0194254	0.200713	0.0442874	0.0184389
304.087	0.110685	3.468	0.113895	0.0524632	0.0228389	0.141491	0.00254345	0.0980278	0.254631	0.325432	17.7573	0.495115	0.0141959	0.243399	0.451681	0.0488575	0.210202	0.0396305	0.00880047	0.0549496	0.0398011	0.00710151	0.0189658	0.00243399	0.0166484	0.00253707	0.0149636	0.175085	0.0533075	0.0183758
308.998	0.0556291	3.511	0.116279	0.0380684	0.0240779	0.138429	0.00252035	0.043116	0.178972	0.235918	14.5259	0.269924	0.00790057	0.147824	0.273515	0.0302098	0.130748	0.0263108	0.00462528	0.0333099	0.0232327	0.00385794	0.0122393	0.00135951	0.0110007	0.00105023	0.00629847	0.314777	0.0300412	0.0136904
314.46	0.0861258	3.558	0.118906	0.0355397	0.0206679	0.139001	0.00155429	0.065145	0.188858	0.223367	16.3335	0.283023	0.00994506	0.14861	0.316852	0.0336788	0.15752	0.0291027	0.00670027	0.0366918	0.0261048	0.00474977	0.0135621	0.00173906	0.0108814	0.00156991	0.0104132	0.12807	0.0310132	0.0113572
318.707	0.109351	3.593	0.121065	0.0323821	0.0206497	0.141629	0.00231111	0.0663649	0.179359	0.224217	15.3683	0.382105	0.00835187	0.133689	0.273133	0.028929	0.137894	0.0256975	0.00509523	0.0337542	0.0211379	0.00342264	0.0106833	0.00116056	0.01013	0.00102406	0.00907491	0.197951	0.0265164	0.0111481
324.268	0.0627902	3.639	0.123916	0.035685	0.0204547	0.140042	0.00201406	0.0677601	0.19367	0.238224	15.2894	0.342997	0.00954013	0.123588	0.247176	0.0276342	0.128624	0.0227522	0.00477916	0.0324393	0.0205491	0.00378738	0.0101346	0.00142892	0.00974297	0.00119671	0.0114286	0.164784	0.0293128	0.0110719
329.93	0.0960397	3.683	0.126582	0.0313329	0.0189071	0.137263	0.00177069	0.0564683	0.180114	0.223998	14.9976	0.286207	0.00917037	0.097717	0.198799	0.0214834	0.0970012	0.019572	0.00400031	0.0248552	0.0166942	0.00275326	0.00902719	0.00112106	0.00795338	0.000863346	0.00681442	0.200159	0.0231872	0.0103802
334.176	0.0831509	3.717	0.128866	0.0313722	0.0162531	0.125503	0.00227805	0.0631169	0.18361	0.216341	14.2606	0.326289	0.00963772	0.123374	0.274762	0.027977	0.125769	0.0233105	0.00498723	0.0324692	0.0188182	0.00344505	0.00954337	0.00125261	0.00851283	0.00112561	0.0104796	0.107336	0.0293849	0.0106973
339.838	0.0950148	3.76	0.131406	0.0369002	0.018312	0.14606	0.00205065	0.0599638	0.185214	0.190741	16.7035	0.319235	0.00834083	0.122313	0.247898	0.0275313	0.115986	0.0216774	0.00464745	0.0338287	0.0217283	0.00387372	0.0117804	0.00119113	0.0100643	0.00113368	0.0114823	0.123258	0.0286293	0.0103333
344.085	0.0854346	3.792	0.13369	0.0423425	0.017194	0.130362	0.00373474	0.115446	0.235723	0.246539	16.6427	0.971302	0.00923711	0.166787	0.3454	0.0368114	0.165705	0.0303721	0.00711135	0.0427892	0.0285622	0.00526176	0.0165922	0.00208322	0.0150058	0.00209547	0.0257788	0.151933	0.0431137	0.0172412
349.746	0.105166	3.834	0.13624	0.0599206	0.0195369	0.126949	0.00577377	0.147986	0.313092	0.307271	16.3257	2.40161	0.0124155	0.221055	0.47224	0.0538392	0.230162	0.0427523	0.00991595	0.0604133	0.0420195	0.00744381	0.0224752	0.00285974	0.0216124	0.00287412	0.058537	0.156478	0.0786839	0.0269949
353.893	0.0730556	3.865	0.138122	0.044144	0.0194136	0.148965	0.00240103	0.0907499	0.241718	0.206124	17.2218	0.783226	0.00738196	0.158486	0.336994	0.037558	0.160941	0.0337992	0.00747785	0.0426133	0.0292195	0.00510132	0.0168996	0.00197609	0.0144141	0.00194311	0.020973	0.128492	0.0422528	0.0165083
359.154	0.04233	3.903	0.140647	0.0299542	0.0176086	0.142213	0.00175526	0.058191	0.165724	0.200661	14.8568	0.291094	0.00742494	0.100713	0.208926	0.0229069	0.100504	0.0157667	0.00361384	0.0267687	0.0179893	0.00283731	0.00984204	0.00116062	0.00721657	0.000989066	0.00866128	0.175448	0.0248517	0.010363
364.516	0.0772222	3.94	0.142857	0.0395375	0.0164585	0.128992	0.00211996	0.0754467	0.221339	0.218732	15.7938	0.483958	0.00913673	0.163221	0.337432	0.0379981	0.163292	0.0327852	0.00586737	0.0438662	0.0277765	0.00491073	0.0142088	0.00183439	0.0130394	0.00171675	0.0152373	0.135959	0.0431899	0.0128351
368.613	0.0620909	3.969	0.144509	0.0319128	0.0180644	0.146162	0.00164171	0.078864	0.195166	0.197545	16.5425	0.440924	0.00729859	0.119241	0.24352	0.0275849	0.112033	0.024191	0.00500335	0.0322104	0.0228755	0.004228	0.0111193	0.00134076	0.012022	0.00146392	0.0116652	0.184389	0.0285506	0.0112943
374.124	0.053094	4.006	0.146413	0.0383075	0.017569	0.114713	0.002209	0.0752883	0.252331	0.218816	16.1695	0.379141	0.0110536	0.167898	0.355938	0.0404519	0.15533	0.0341033	0.00840297	0.0465587	0.0315736	0.00709459	0.018095	0.00334991	0.0151382	0.00301315	0.0107877	0.204072	0.0435859	0.0168221
379.436	0.0773261	4.042	0.14771	0.0368662	0.0164086	0.116729	0.00183623	0.0654581	0.218983	0.204628	14.1252	0.34222	0.00930194	0.151372	0.32241	0.0365116	0.136658	0.0291834	0.00730662	0.0385212	0.026011	0.005635	0.0151731	0.00252071	0.0147353	0.00247047	0.0123093	0.167521	0.037337	0.0143836
384.748	0.0752446	4.078	0.148588	0.0439795	0.0162361	0.132583	0.00212285	0.0818064	0.291635	0.231955	17.9989	0.446296	0.0100002	0.18996	0.400808	0.0434869	0.183482	0.0406121	0.00778762	0.0491784	0.0315144	0.00609618	0.0188067	0.00280063	0.0176568	0.00231008	0.017453	0.16798	0.0423588	0.0159028
388.694	0.0728626	4.105	0.14881	0.0598837	0.0222084	0.137074	0.00285188	0.109087	0.375003	0.345995	19.0323	0.566773	0.0157409	0.21745	0.454865	0.0496459	0.213037	0.0412691	0.00908572	0.055216	0.0367263	0.00703926	0.0205514	0.00280095	0.0197918	0.00283856	0.0219258	0.358872	0.055122	0.0209854
394.356	0.0612152	4.143	0.14881	0.0550534	0.0182512	0.145667	0.00185368	0.0890627	0.30713	0.216525	19.193	0.657565	0.0093197	0.194452	0.39346	0.0431229	0.180508	0.0363118	0.0083597	0.0457226	0.0312736	0.006528	0.0169156	0.00261302	0.0162639	0.00253664	0.0221991	0.253314	0.036536	0.0168315
398.602	0.0789733	4.172	0.148368	0.240238	0.0478332	0.130923	0.00916362	0.208911	1.10012	0.785702	23.149	5.52102	0.0236484	0.569405	1.14162	0.135265	0.538737	0.10333	0.0222416	0.132592	0.0864483	0.0161572	0.048366	0.00775854	0.0475923	0.00785702	0.161431	0.489569	0.10741	0.0354093
404.014	0.0907196	4.208	0.147275	0.179995	0.0566154	0.118204	0.00871929	0.228219	0.879348	1.76296	17.4236	2.6281	0.0702555	0.706817	1.28564	0.13034	0.491739	0.0820394	0.0163582	0.111375	0.0611424	0.0114713	0.0361968	0.0046631	0.0356214	0.00497066	0.0867273	0.475331	0.409273	0.0918415
409.076	0.0849473	4.243	0.145773	0.138261	0.036932	0.139883	0.0063087	0.154404	0.685751	0.767212	22.0882	2.26165	0.0335621	0.450675	0.88479	0.0971534	0.353522	0.0664617	0.0165287	0.0936048	0.0566123	0.0127041	0.0317562	0.00543412	0.0323555	0.00551771	0.063339	0.35226	0.143995	0.0447126
414.438	0.0799424	4.279	0.144092	0.112222	0.0269761	0.135752	0.00655133	0.198945	0.551263	0.577185	20.0827	1.61734	0.0271346	0.818776	1.53094	0.177761	0.746305	0.146404	0.0242567	0.161038	0.0621921	0.0105082	0.0306884	0.00409109	0.0278175	0.00355314	0.046611	0.27044	0.202499	0.0377403
418.634	0.0639077	4.309	0.142248	0.0789997	0.0214743	0.136468	0.00466603	0.157259	0.40434	0.382029	19.4253	0.958671	0.0179931	0.305954	0.623856	0.0699931	0.289329	0.055066	0.0130054	0.0706912	0.0475089	0.00826962	0.0235997	0.00351369	0.0209152	0.00289832	0.0348418	0.461127	0.0843515	0.0260324
424.296	0.0644264	4.349	0.139276	0.0815662	0.0178315	0.137415	0.00390557	0.150207	0.4314	0.324264	21.983	0.66991	0.0179306	0.335688	0.715913	0.0822046	0.333141	0.0683572	0.0166185	0.0900005	0.0538305	0.0116553	0.0303038	0.00527962	0.0264444	0.00420517	0.0234495	0.248852	0.0742003	0.0240902
428.492	0.128289	4.38	0.136986	0.225619	0.0537348	0.118902	0.0184663	0.454872	1.21553	1.72069	26.0492	3.76075	0.0959589	0.538146	1.16255	0.130358	0.546727	0.111853	0.0241464	0.138267	0.0996152	0.0208632	0.066619	0.0105286	0.0712379	0.0111927	0.117524	0.384209	0.264073	0.0860347
434.004	0.103849	4.42	0.133511	0.0609577	0.0169837	0.12114	0.00208169	0.104328	0.461253	0.193063	23.3887	0.40597	0.00924915	0.301218	0.66601	0.0755525	0.318015	0.0707613	0.0144443	0.0830652	0.0573944	0.0109501	0.0296327	0.00402568	0.0242462	0.00353381	0.0138277	0.371384	0.0508739	0.0180943
439.666	0.0573893	4.463	0.130039	0.0484999	0.0159225	0.14279	0.00206685	0.0921407	0.346478	0.209584	21.6823	0.475622	0.0109984	0.189766	0.405273	0.0473794	0.193642	0.0436206	0.00892888	0.0512478	0.0343773	0.00678916	0.0184501	0.00331853	0.0146182	0.0025836	0.0138723	0.142818	0.0372366	0.012205
442.497	0.165299	4.485	0.128041	0.115406	0.0309888	0.116995	0.0109445	0.245802	0.783387	0.816738	24.6866	1.71579	0.0433275	0.603293	1.27655	0.140783	0.577606	0.116089	0.0213161	0.136383	0.0867828	0.0162354	0.0502957	0.00679574	0.0451228	0.00625077	0.0507782	0.287455	0.147878	0.0527651
448.059	0.116098	4.529	0.123916	0.0849812	0.0213534	0.138079	0.00521631	0.195465	0.611288	0.430773	26.9242	0.94638	0.0248451	0.399969	0.808699	0.0914394	0.380499	0.0783667	0.0178289	0.101592	0.0698833	0.013184	0.0352059	0.0054349	0.029942	0.00461091	0.0277308	0.289338	0.099575	0.0366453
453.72	0.0961114	4.575	0.120048	0.0525213	0.0172733	0.125851	0.00327578	0.0954819	0.459493	0.27925	23.9892	0.46345	0.0150238	0.273062	0.548931	0.0633692	0.246799	0.0543103	0.0138942	0.0702983	0.0498492	0.0106922	0.0273638	0.00560515	0.0206434	0.00490721	0.0190676	0.279106	0.0542167	0.0210895
463.944	0.0692907	4.663	0.112613	0.0573084	0.018604	0.136026	0.0036244	0.0865187	0.469362	0.296035	24.5487	0.579378	0.0142143	0.294366	0.600119	0.065995	0.260716	0.0543334	0.0124955	0.072667	0.0474003	0.00960916	0.0246865	0.0040489	0.0223585	0.00366453	0.018174	0.250636	0.0556968	0.0177679
469.406	0.0721201	4.713	0.108578	0.0401659	0.0143466	0.114986	0.00241773	0.0782617	0.38373	0.190236	20.8651	0.436424	0.0100217	0.205039	0.410431	0.0468508	0.179967	0.0382455	0.0104609	0.0526089	0.0353346	0.007897	0.0184145	0.00365457	0.0160844	0.00339181	0.0135347	0.37254	0.0372894	0.0133718
473.652	0.106161	4.753	0.105932	0.108053	0.0224253	0.10516	0.0112055	0.245224	0.726054	0.512577	22.0637	2.39005	0.0285866	0.459569	0.931432	0.106305	0.398317	0.0786076	0.018701	0.109342	0.0731839	0.0151068	0.0395858	0.00656124	0.0401282	0.00579541	0.0606805	0.311827	0.141378	0.0454435
479.414	0.0909911	4.807	0.102564	0.112954	0.0230525	0.127292	0.00970778	0.256726	0.695407	0.377768	25.8432	1.71009	0.020278	0.604785	1.24525	0.139948	0.518357	0.104482	0.0240734	0.144782	0.0926119	0.0168805	0.0443229	0.00717867	0.0389069	0.00634992	0.0485519	0.317994	0.131064	0.0456734
483.51	0.123994	4.848	0.100402	0.145477	0.0239343	0.119459	0.0115772	0.234426	0.727231	0.530929	23.2268	1.77456	0.0293482	0.591711	1.20989	0.132786	0.496761	0.100777	0.0224859	0.137102	0.0927202	0.016681	0.0480145	0.00596747	0.0437849	0.0049374	0.045612	0.281901	0.15041	0.0501797
488.822	0.100162	4.901	0.0977517	0.0803752	0.0201368	0.110093	0.00535644	0.22004	0.664656	0.406826	24.5449	1.13511	0.023638	0.36515	0.713386	0.0827761	0.350611	0.067099	0.0164041	0.0908377	0.0574106	0.0120493	0.0311886	0.00536893	0.0286765	0.00462898	0.0330025	0.331968	0.0682939	0.0206436
494.034	0.120925	4.955	0.095057	0.099199	0.0229959	0.118459	0.0065039	0.167018	0.894206	0.546931	30.3166	1.23263	0.026196	0.482644	0.96359	0.110448	0.458856	0.0955802	0.0193143	0.120219	0.0773845	0.0151654	0.0419703	0.00631396	0.0360514	0.00537019	0.0366957	0.319167	0.0909782	0.027605
499.496	0.128291	5.013	0.0928505	0.0921853	0.0207356	0.0989358	0.007501	0.18264	0.860128	0.424428	27.0044	1.30374	0.0231466	0.470326	0.943579	0.110902	0.441484	0.0927475	0.0193035	0.116245	0.0721263	0.0141281	0.0388778	0.00636056	0.0334389	0.00612045	0.0380799	0.302399	0.0955292	0.0271361
503.9	0.114065	5.061	0.0910747	0.0905865	0.0212894	0.109163	0.00645378	0.238028	0.846721	0.406275	28.2435	1.37255	0.0201337	0.525203	1.03423	0.118004	0.469674	0.0928995	0.0204372	0.123188	0.0773755	0.0149591	0.0421539	0.00602289	0.0361684	0.00544732	0.0373148	0.555571	0.118134	0.0344662
509.804	0.124327	5.127	0.0888099	0.0951327	0.0219866	0.103203	0.00674569	0.180179	0.7615	0.462319	24.6561	1.31123	0.0209769	0.427738	0.843496	0.0949023	0.395794	0.0787881	0.0165419	0.103387	0.0639931	0.0123922	0.0348949	0.00521214	0.0324636	0.00470661	0.0382746	0.295901	0.106667	0.029911
513.8	0.0926047	5.172	0.0874126	0.0858736	0.0197951	0.0956788	0.00661353	0.166421	0.772232	0.452082	23.4538	1.3437	0.0206789	0.443477	0.853972	0.0962959	0.386761	0.0738532	0.0164198	0.101458	0.0617498	0.012383	0.0318357	0.00546944	0.030416	0.00475815	0.0440538	0.260494	0.122826	0.0354423
519.462	0.0695988	5.238	0.0853971	0.0691488	0.0169679	0.0956135	0.00425666	0.144744	0.683229	0.370541	21.5544	0.942256	0.0197732	0.30977	0.58586	0.0662723	0.275268	0.0552032	0.0127156	0.0724392	0.0463345	0.0093103	0.0267185	0.00410506	0.0244433	0.00358641	0.0244283	0.183811	0.0641468	0.0194139
524.924	0.0715238	5.302	0.0837521	0.0565276	0.0167536	0.0929175	0.00349416	0.134218	0.662407	0.307502	20.987	0.830937	0.0150203	0.265197	0.504488	0.0567394	0.216485	0.0436276	0.0114443	0.0616037	0.0388873	0.00782018	0.0198846	0.00307571	0.0177349	0.00315839	0.0237361	0.271054	0.0523435	0.017232
529.17	0.0702033	5.354	0.0823723	0.107675	0.025945	0.0753566	0.00746202	0.243526	1.12011	0.83757	24.3957	1.80852	0.0468336	0.441302	0.869839	0.100609	0.368731	0.0789524	0.0186517	0.101182	0.069458	0.0143419	0.0383719	0.00630544	0.037497	0.00696732	0.0509067	0.295372	0.117102	0.0351593
534.832	0.076289	5.422	0.0809061	0.103673	0.0272971	0.0781509	0.00772122	0.202497	0.999536	0.658022	21.9069	1.74974	0.0383464	0.466623	0.922592	0.104541	0.397077	0.0823452	0.0209525	0.110755	0.0711587	0.0141385	0.0398261	0.00597946	0.0376213	0.00594025	0.0456265	0.282992	0.108018	0.0351576
539.078	0.075964	5.476	0.0796813	0.120416	0.0319418	0.0863887	0.0102389	0.310983	1.11615	0.815011	23.9688	2.59812	0.0485269	0.533063	1.05793	0.121389	0.457383	0.092066	0.0221002	0.124911	0.0794887	0.0153515	0.0433666	0.00677594	0.0406571	0.00684925	0.0666383	0.293231	0.135476	0.0417639
544.79	0.06147	5.548	0.0783699	0.0571993	0.015135	0.0781949	0.00357935	0.132626	0.925895	0.25251	24.58	0.956809	0.0158262	0.381366	0.756248	0.0866331	0.331302	0.0701811	0.0173568	0.0918356	0.0600776	0.0126217	0.033673	0.00594141	0.0283499	0.00493937	0.0217978	0.273773	0.0644131	0.017975
554.648	0.0710899	5.675	0.0761615	0.100255	0.0221899	0.0915535	0.00588142	0.195871	1.31505	0.566017	32.4108	1.59425	0.0401618	0.586264	1.17011	0.13797	0.52545	0.105076	0.0264643	0.145074	0.0966924	0.0189264	0.053632	0.00813467	0.050918	0.00754499	0.0405952	0.310894	0.105502	0.0338104
559.194	0.0786977	5.735	0.0751315	0.0879529	0.0235066	0.0956453	0.00505228	0.136343	1.37487	0.512842	30.3501	1.4192	0.0357052	0.352548	0.710243	0.083579	0.347972	0.0709742	0.0175309	0.0975922	0.0609219	0.0136486	0.0380431	0.00667274	0.0373925	0.00624304	0.0391441	0.594776	0.0652045	0.0230146
564.756	0.0812435	5.81	0.074129	0.0781429	0.0187167	0.0906746	0.00460865	0.138668	1.41107	0.402402	30.4684	1.39481	0.0234907	0.345191	0.699916	0.0837475	0.355539	0.069282	0.01774	0.0977178	0.0613656	0.0121667	0.0351621	0.00573297	0.0354578	0.00532273	0.0353839	0.183091	0.0667319	0.0215171
568.952	0.0562872	5.867	0.0732601	0.0582986	0.0184473	0.114592	0.00362022	0.113712	1.14921	0.333533	31.2496	1.01559	0.0205819	0.229415	0.448808	0.0536012	0.227567	0.0478587	0.0127358	0.0639134	0.0376885	0.00897617	0.025237	0.00480364	0.0262889	0.00495928	0.0336304	0.131409	0.0451012	0.0146476
574.164	0.0710641	5.939	0.0723589	0.0627836	0.0166196	0.0838429	0.00376935	0.166634	0.132584	0.289748	30.1098	1.19716	0.0194611	0.339991	0.696392	0.0849435	0.320544	0.0693212	0.0184852	0.0722273	0.0589183	0.0132801	0.0353871	0.00624534	0.0366016	0.00674922	0.0430429	1.67863	0.0780035	0.0249842
579.576	0.0982966	6.014	0.0715308	0.0775399	0.0182822	0.0662765	0.00438745	0.219758	0.170862	0.382924	28.4452	1.65482	0.0302363	0.433659	0.924113	0.113658	0.420584	0.0884615	0.022398	0.090845	0.0823325	0.0187615	0.0475063	0.00870314	0.0469615	0.00768845	0.123941	0.363448	0.133952	0.0311624
584.788	0.101068	6.087	0.0707214	0.0897258	0.016479	0.0570633	0.00546838	0.204961	0.223297	0.343189	28.271	1.9224	0.0262313	0.587807	1.26146	0.151091	0.573806	0.115131	0.029202	0.116979	0.104399	0.0231541	0.062	0.0106531	0.0622488	0.0108664	0.0521784	0.448655	0.102196	0.0370977
588.934	0.0911588	6.145	0.0700771	0.148702	0.0265108	0.058409	0.0139357	0.402585	0.484383	0.745153	28.1337	3.82422	0.0674347	0.815285	1.67845	0.195763	0.730317	0.144445	0.0346007	0.149705	0.133655	0.0302444	0.0943411	0.0154358	0.0905647	0.0153818	0.11356	0.630244	0.200618	0.0579668
594.346	0.102562	6.223	0.0690608	0.186581	0.0252248	0.045182	0.0136203	0.42193	1.62226	0.835819	22.091	4.26162	0.0659415	1.11654	2.29656	0.265981	1.07704	0.222956	0.0485974	0.296451	0.187407	0.0360072	0.110032	0.015214	0.0998045	0.0141842	0.106223	0.498247	0.194672	0.0547267
599.608	0.0970288	6.3	0.0680272	0.259988	0.0378074	0.0510252	0.0235187	0.657764	0.667001	1.31469	25.6758	6.44985	0.114385	1.41818	2.84955	0.332459	1.26261	0.258564	0.0609149	0.253146	0.224116	0.0470943	0.131192	0.0207448	0.124247	0.0194322	0.261897	0.762565	0.380032	0.0918133
604.004	0.0702284	6.365	0.0670241	0.194252	0.0310346	0.0545246	0.0143621	0.485243	0.542926	1.00215	26.8168	4.87009	0.075144	1.20733	2.37254	0.274758	1.0599	0.221288	0.0517244	0.216532	0.194722	0.0415059	0.117948	0.0188064	0.11027	0.0177397	0.123655	0.837047	0.230596	0.0758914
608.65	0.113615	6.435	0.0660066	0.202423	0.0300028	0.0465107	0.0109869	0.38587	1.64324	0.934211	22.0192	4.2321	0.0724708	0.984805	1.93612	0.222828	0.923522	0.18955	0.0416511	0.252187	0.161688	0.0327579	0.098338	0.0144158	0.0957014	0.0142448	0.109811	0.452782	0.183208	0.0636418
614.112	0.115682	6.518	0.0646412	0.401119	0.0745748	0.0470339	0.0329111	2.99436	3.14276	9.90718	78.4421	24.6262	0.760943	4.86016	10.0854	1.17673	4.49515	0.944178	0.224454	0.938588	0.890398	0.187926	0.546358	0.0831231	0.51257	0.0799421	0.707982	3.07645	1.33569	0.352679
619.574	0.0951481	6.604	0.0633312	0.230769	0.0264446	0.0458226	0.0171973	0.567639	0.630966	1.19948	26.5837	6.08209	0.108705	1.31462	2.67056	0.31826	1.23809	0.262925	0.0654671	0.276742	0.262044	0.0562356	0.159976	0.0259132	0.144128	0.0245654	0.156251	0.749085	0.298889	0.0817492
623.82	0.114965	6.671	0.0622278	0.273814	0.0344198	0.0560249	0.0143218	0.459554	2.43466	1.08117	32.8378	5.36049	0.0858644	1.38642	2.77065	0.335406	1.39813	0.280505	0.0640799	0.383206	0.25203	0.0513503	0.167776	0.0234535	0.158114	0.0210013	0.137105	0.696139	0.238195	0.0614447
629.082	0.11385	6.757	0.0607165	0.249773	0.034023	0.047837	0.0175164	0.579368	0.538791	1.72933	28.3911	5.91838	0.134995	1.1817	2.36669	0.291235	1.11572	0.23502	0.053404	0.241684	0.221098	0.0485281	0.142582	0.0233634	0.136314	0.0222352	0.155316	0.489438	0.272496	0.078186
634.244	0.112491	6.842	0.0593472	0.49759	0.0549321	0.0505735	0.0249795	0.75153	2.87602	2.40649	31.8564	10.9023	0.178943	1.5801	3.1384	0.388412	1.66369	0.344512	0.0832207	0.452299	0.304827	0.0640763	0.198131	0.0271248	0.186938	0.0264416	0.288329	0.68757	0.320236	0.0839475
639.756	0.107762	6.937	0.0578704	0.350124	0.0330972	0.0442052	0.0185702	0.766765	0.848943	1.52517	27.8222	7.50051	0.102166	1.61919	3.22515	0.40532	1.59481	0.333797	0.07793	0.334633	0.307959	0.0637438	0.186642	0.0292081	0.181976	0.0293335	0.197019	0.906746	0.307959	0.0765372
643.952	0.139064	7.01	0.0565611	0.362764	0.038153	0.0480658	0.0188419	0.718723	0.750959	4.07859	32.0115	8.18176	0.179536	1.75922	3.46207	0.449636	1.77729	0.367312	0.0832632	0.369842	0.339485	0.0715398	0.215096	0.0337823	0.220734	0.0362975	0.223553	0.938156	0.338763	0.0862265
649.514	0.12643	7.109	0.0550661	0.352858	0.0436216	0.0502323	0.021934	0.778239	0.64412	3.81316	27.3185	8.59755	0.195152	1.5732	3.11365	0.409324	1.615	0.334566	0.0799141	0.33373	0.302935	0.0638755	0.191668	0.0312759	0.192574	0.0309902	0.232845	0.705083	0.32948	0.0855575
654.576	0.0657978	7.202	0.0536481	0.405429	0.0456309	0.0506016	0.0236219	0.779411	0.937806	2.02982	29.6553	9.00126	0.150928	1.53789	3.10439	0.383635	1.52812	0.310997	0.07829	0.320905	0.282598	0.060148	0.176955	0.0280155	0.171791	0.0288529	0.307787	0.827558	0.377425	0.0854771
658.772	0.11704	7.282	0.0524934	0.348876	0.0356834	0.0495247	0.0185167	0.802072	0.684873	2.96843	28.1529	10.0067	0.167687	1.58806	3.08382	0.417749	1.6426	0.342996	0.0832141	0.352576	0.317752	0.066795	0.204329	0.0320969	0.206217	0.033943	0.234748	0.62928	0.286844	0.0732144
664.234	0.120878	7.386	0.0508906	0.294144	0.0358107	0.053298	0.0148026	0.459085	0.31145	1.47997	19.5162	6.27811	0.106609	0.970031	1.88083	0.256412	1.02565	0.213363	0.0504589	0.211558	0.182088	0.0415965	0.125028	0.0193934	0.126834	0.0216397	0.14453	0.349876	0.163453	0.0400075
669.596	0.120699	7.493	0.0494315	0.631872	0.0560263	0.0554237	0.0325676	1.88732	0.945728	3.77809	33.6205	29.102	0.422512	4.30985	8.18988	1.07453	4.18793	0.85274	0.211394	0.839652	0.769394	0.16552	0.512815	0.0764573	0.514812	0.0838275	0.622059	0.711535	0.577493	0.132044
674.557	0.103501	7.596	0.0480769	1.10398	0.0498381	0.0519103	0.0821675	3.90587	2.14045	1.71802	31.8767	67.2135	0.122695	8.9368	18.6803	2.21545	8.4981	1.71802	0.426886	1.67768	1.57933	0.331645	0.99345	0.153546	0.992742	0.158428	1.40031	1.07341	1.10454	0.223738
679.919	0.206799	7.708	0.0466636	4.82959	0.798665	0.418135	0.540067	10.4298	15.556	21.7675	153.24	273.374	0.579921	25.6855	56.4632	7.12615	27.9585	5.7801	1.49622	5.48386	4.76578	0.963805	2.79312	0.411938	2.63408	0.405453	5.81423	8.55957	4.25863	0.987013
682.55	0.715081	7.766	0.0459137	7.05663	1.71377	0.742495	0.684119	13.415	19.6914	27.7123	240.026	367.425	0.737925	29.0825	67.3089	8.80965	34.998	7.33914	2.00857	6.99826	6.23894	1.24792	3.66556	0.544086	3.49044	0.54549	8.08776	11.3496	5.36199	1.34685
685.181	0.173888	7.823	0.0451875	3.28198	0.521909	0.20792	0.376872	6.98767	8.85888	12.9672	91.9722	221.99	0.387636	22.8342	48.6928	5.81247	23.8976	5.01152	1.24287	6.05414	4.44739	0.851364	2.59552	0.370789	2.47607	0.373827	5.19242	5.95402	3.74172	0.784387
689.377	0.114116	7.917	0.0441696	1.346	0.0434492	0.0421408	0.0770566	3.71741	1.92141	2.90677	25.5019	64.6016	0.370196	13.794	27.9386	3.29605	13.3007	2.66667	0.653742	3.37628	2.486	0.511167	1.60048	0.235525	1.59929	0.251631	1.53154	2.14665	1.13929	0.22352
694.889	0.135562	8.043	0.0429923	0.734576	0.0336894	0.0417163	0.0306428	1.34991	0.945057	2.11871	25.4943	26.6312	0.236174	5.39001	11.6463	1.3463	5.62342	1.12853	0.277562	1.48225	1.08883	0.235332	0.750752	0.11532	0.793463	0.128855	0.636455	1.84921	0.491779	0.101303
698.935	0.128	8.137	0.0421941	0.62793	0.058621	0.0559532	0.0327091	1.31097	1.03917	4.85768	31.0297	17.5344	0.469902	3.75719	7.56622	0.94562	3.9955	0.804662	0.19987	1.07457	0.788859	0.167443	0.533997	0.0810983	0.562694	0.0898212	0.464087	2.07581	0.539117	0.138556
704.947	0.138162	8.281	0.0411692	0.647622	0.086553	0.0717563	0.0441206	1.22037	1.32337	4.3906	34.1078	23.7359	0.286318	3.38536	6.99497	0.876164	3.67676	0.749042	0.183968	0.976557	0.697541	0.144984	0.445253	0.0668205	0.453271	0.071775	0.585217	2.01244	0.566768	0.133054
709.093	0.107366	8.384	0.0404858	0.647774	0.0775868	0.0675714	0.0379982	1.0919	1.33555	3.82094	39.9967	16.3575	0.264387	2.61385	5.25563	0.661491	2.73952	0.569127	0.137464	0.734447	0.526959	0.106746	0.335667	0.050776	0.331269	0.053017	0.447859	1.48565	0.475157	0.111005
714.605	0.117033	8.52	0.0398089	0.353106	0.0450382	0.0563823	0.0163842	0.807078	0.643365	3.15536	36.9877	4.55813	0.235115	1.47055	2.69467	0.350921	1.447	0.310768	0.0687022	0.402505	0.305484	0.0608899	0.183589	0.0271477	0.172789	0.0254531	0.146308	1.20976	0.330299	0.0763996
719.967	0.132064	8.657	0.039185	0.248859	0.0311623	0.0444757	0.0121474	0.562799	0.409302	1.99385	28.0225	3.67708	0.152423	1.34779	2.42254	0.329669	1.35718	0.285794	0.0606607	0.372135	0.276401	0.0565818	0.165774	0.0237625	0.155308	0.0251176	0.135987	1.73422	0.31927	0.074199
724.113	0.113331	8.762	0.0388199	0.265802	0.0297392	0.0508641	0.0113237	0.522075	0.494753	1.92461	30.066	3.21997	0.140659	1.46461	2.59617	0.350468	1.3957	0.291109	0.0631059	0.376641	0.274608	0.0556469	0.167194	0.0245956	0.151539	0.0230179	0.139812	1.30624	0.336867	0.0727169
729.525	0.126626	8.902	0.038432	0.203196	0.0178744	0.0462161	0.00570266	0.316668	0.326718	1.08972	30.0706	2.02507	0.0744212	1.3183	2.23723	0.307932	1.20664	0.237255	0.0478056	0.309574	0.211309	0.0448301	0.127363	0.0197844	0.117314	0.0183261	0.135114	1.53112	0.289803	0.0467875
734.937	0.116829	9.043	0.0381243	0.203509	0.0235604	0.0419395	0.0070638	0.284764	0.297896	1.39403	22.9441	1.75516	0.0958132	0.961779	1.51137	0.23163	0.924086	0.197706	0.0406112	0.259413	0.204333	0.043274	0.129129	0.0185608	0.117578	0.0172901	0.0800064	1.69618	0.226158	0.049548
738.883	0.127139	9.148	0.0379363	0.175471	0.0222791	0.0313834	0.00691816	0.336929	0.286643	1.44272	18.0561	1.76698	0.0992422	1.27615	2.23627	0.311153	1.22295	0.25447	0.0447888	0.31071	0.219574	0.0446241	0.135405	0.0192278	0.122042	0.0176888	0.0676392	1.05575	0.27119	0.0534717
744.145	0.143032	9.285	0.0377501	0.214368	0.0351757	0.0469645	0.0111729	0.478059	0.399189	2.25616	29.9466	1.79668	0.144714	1.23622	2.05659	0.297495	1.24698	0.258717	0.0539721	0.335197	0.25567	0.054229	0.165686	0.0252981	0.157142	0.0226094	0.0632751	1.86479	0.255371	0.0632154
748.691	0.109846	9.407	0.0376223	0.185656	0.0260174	0.0513746	0.00790101	0.498298	0.330527	1.21456	33.0653	2.04913	0.0942961	1.15534	1.82092	0.295277	1.26497	0.274161	0.0571274	0.352443	0.293827	0.0646549	0.201039	0.0300461	0.199262	0.0283251	0.113915	1.44404	0.260927	0.0571716
754.803	0.122022	9.57	0.0374672	0.227564	0.035623	0.05141	0.0109916	0.594107	0.476897	1.63045	27.4948	3.09105	0.118834	1.66293	2.80068	0.424442	1.7466	0.366868	0.0697517	0.462409	0.364182	0.0784316	0.252342	0.0375485	0.248096	0.0349445	0.12002	0.828653	0.380356	0.0613777
759.965	0.141092	9.709	0.0373692	0.24697	0.034728	0.0516758	0.0107858	0.61076	0.455037	1.50057	30.1447	2.77182	0.110526	1.72589	2.67916	0.430372	1.91187	0.419239	0.0812613	0.534565	0.450837	0.10146	0.326712	0.0498101	0.322246	0.0458103	0.107726	0.772616	0.310913	0.0737952
764.111	0.117645	9.819	0.0372995	0.280628	0.0353686	0.0587295	0.0131118	0.690347	0.492596	1.69119	34.2169	3.01076	0.134108	2.22748	3.26593	0.519522	2.28162	0.506986	0.101546	0.6698	0.580716	0.132847	0.445495	0.0668688	0.423465	0.0624034	0.124169	0.881199	0.386452	0.0914578
769.573	0.128622	9.966	0.0372439	0.257267	0.04212	0.0564801	0.012701	0.653379	0.490897	1.89052	33.6334	2.69846	0.148048	1.74809	2.84217	0.403396	1.70275	0.38481	0.074088	0.499583	0.418725	0.0933764	0.312255	0.0462283	0.304463	0.0453917	0.114581	0.638434	0.367566	0.0855844
779.281	0.131537	10.227	0.0372162	0.416933	0.0558622	0.0644663	0.0246136	1.27208	0.891414	2.82281	40.1902	4.98695	0.194734	3.06511	5.41097	0.688009	2.80496	0.598548	0.118345	0.806609	0.616912	0.136326	0.444241	0.0659953	0.439713	0.0683545	0.221196	1.04062	0.679082	0.154053
784.793	0.145784	10.375	0.0372301	0.321638	0.0378597	0.0596943	0.0155576	0.991875	0.649336	1.63409	37.6447	4.04928	0.118644	2.12263	3.60233	0.474225	2.01477	0.453711	0.0896001	0.604995	0.514337	0.116529	0.383779	0.0604713	0.41092	0.0655822	0.240109	1.2224	0.593292	0.120971
788.739	0.126463	10.479	0.0372578	0.346615	0.0442781	0.0571142	0.0204597	1.71058	0.825933	1.94269	39.4243	5.11846	0.130454	2.37033	4.21719	0.567241	2.52322	0.57555	0.10957	0.765553	0.655872	0.144857	0.483262	0.0710159	0.495449	0.0743395	0.185904	1.36603	0.71182	0.132725
794.101	0.201191	10.624	0.0373274	0.984099	0.183365	0.100704	0.0781712	4.18006	2.92021	7.3107	57.0533	11.0441	0.422962	7.69083	17.0651	1.91762	8.0506	1.77982	0.298741	2.22308	1.6522	0.33465	1.03857	0.145739	0.96322	0.136711	0.397099	2.80481	2.00925	0.392823
798.698	0.0805417	10.747	0.0373972	0.370052	0.0584548	0.0785059	0.0234048	1.22387	0.866958	2.39469	38.4102	5.05465	0.161454	2.3766	4.53254	0.591135	2.543	0.56491	0.106772	0.71503	0.581971	0.125522	0.408218	0.0593909	0.401044	0.0608921	0.178999	1.24196	0.715633	0.148311
804.259	0.154384	10.897	0.0375094	0.572624	0.0711601	0.0680576	0.0341563	2.49684	1.29494	3.10431	44.1347	6.34136	0.268234	3.79948	7.40814	1.02292	4.57289	1.07981	0.200375	1.37791	1.18589	0.251877	0.832082	0.12013	0.819636	0.123034	0.270782	2.61952	1.36784	0.248736
809.721	0.163575	11.041	0.0376506	0.68165	0.103017	0.0719848	0.0435877	2.29439	1.7316	5.00023	40.1971	6.2611	0.424566	4.30355	8.38951	1.10884	4.86564	1.0928	0.211725	1.39686	1.14161	0.243038	0.775489	0.114371	0.766423	0.117509	0.253777	2.96108	1.01469	0.230485
813.817	0.165791	11.149	0.0377644	1.55385	0.332905	0.117521	0.11506	4.86994	4.07057	14.2839	64.7973	16.4371	0.991833	7.49221	16.4371	1.88854	8.0674	1.744	0.33914	2.21595	1.70934	0.358682	1.1489	0.16592	1.10613	0.17005	0.650775	2.98214	1.94901	0.522316
819.229	0.136126	11.292	0.0379651	0.276086	0.0216097	0.0487411	0.00917832	0.905438	0.491741	0.947315	29.9486	2.22521	0.0925108	2.49804	3.76007	0.694148	3.39523	0.744908	0.136292	0.961909	0.78742	0.194158	0.685265	0.101838	0.696686	0.122459	0.170428	0.818511	0.552209	0.0911783
824.991	0.128102	11.444	0.0382117	0.283017	0.0195861	0.0505779	0.00650581	0.835547	0.406076	0.834928	33.3228	1.78374	0.0774892	3.50311	4.83812	1.02865	5.06465	1.13139	0.191062	1.45509	1.19885	0.29993	1.04722	0.14718	1.0466	0.175774	0.087949	0.912912	0.42452	0.0958712
829.237	0.143199	11.554	0.0384025	0.376134	0.0310732	0.0480413	0.0118145	1.48321	0.784532	1.39439	32.2457	3.22043	0.134703	7.59663	11.2084	2.2482	11.1611	2.44537	0.403989	3.12155	2.42642	0.579192	1.91781	0.262833	1.8136	0.296938	0.138374	1.65906	0.673809	0.155841
834.899	0.195256	11.702	0.0386698	1.60721	0.306195	0.122352	0.107021	5.28929	4.38897	16.9518	59.9887	14.491	1.22842	18.3449	29.1318	5.08618	23.2664	5.37262	0.913989	6.54244	5.15714	1.0839	3.25625	0.428546	2.74848	0.402116	0.563952	4.30304	2.15998	0.653593
839.146	0.181724	11.81	0.0389408	0.878198	0.0782669	0.0630803	0.0329422	4.65928	2.27964	3.63073	33.2959	7.03663	0.288315	26.8675	39.1777	8.62825	38.7552	9.17174	1.51903	10.717	8.31375	1.67812	4.82758	0.614503	3.8409	0.548558	0.342656	3.0919	2.23739	0.63909
843.292	0.197377	11.918	0.039185	0.951267	0.0718967	0.0624735	0.0296115	5.01995	2.47992	3.04362	29.0806	7.72253	0.225358	30.1172	44.5748	10.0473	43.716	10.6054	1.7457	12.237	9.37867	1.83464	5.12423	0.636695	3.89868	0.547079	0.364106	3.24972	2.68234	0.692513
849.519	0.142039	12.075	0.0395257	0.748066	0.115067	0.0797804	0.0486264	2.89923	1.86656	4.74888	46.3891	8.6984	0.339477	6.59359	12.4132	1.88277	8.57152	2.01318	0.351954	2.48757	1.97089	0.414126	1.28291	0.177704	1.15744	0.171219	0.414831	2.51154	1.67201	0.327353
853.715	0.115199	12.181	0.0397456	0.693411	0.0995356	0.0772296	0.0424312	3.07462	1.81428	4.72338	45.7745	7.42701	0.371714	6.23274	11.7758	1.85857	8.5015	1.95222	0.350514	2.41178	1.80557	0.375126	1.14418	0.159285	1.01495	0.154784	0.289675	2.78495	1.47596	0.304994
859.377	0.136209	12.324	0.0400481	1.03357	0.0842749	0.0778151	0.0361522	8.85622	2.83373	3.90977	37.2323	12.8518	0.292087	28.3502	42.2671	10.1278	46.1659	10.896	1.8132	12.7357	8.94659	1.7564	4.87802	0.628714	3.83554	0.539184	0.53389	5.41185	5.56483	1.05087
863.474	0.115422	12.426	0.0402414	0.975096	0.0661489	0.0780305	0.0271479	7.69399	0.998881	4.38097	35.4621	13.3976	0.326549	29.2535	43.1041	9.9294	45.3098	10.8726	1.61381	11.6004	9.42439	1.70515	5.35088	0.617821	4.23243	0.531524	0.700034	3.89527	5.51873	1.02636
868.835	0.152799	12.558	0.0404531	0.892149	0.0465253	0.0694632	0.0189514	5.6357	0.695278	2.9052	33.078	9.71995	0.257018	32.4525	46.0907	10.7696	47.4926	10.9853	1.63197	11.848	9.71276	1.79158	5.69178	0.652933	4.42861	0.560766	0.489304	2.28692	3.79524	0.704768
874.247	0.16268	12.691	0.0406835	0.74061	0.0463827	0.0653606	0.0168014	5.14657	0.708484	2.44744	33.4033	7.05997	0.227813	26.8102	37.874	8.09217	38.4466	8.82259	1.29722	9.51417	7.74585	1.41936	4.61208	0.51978	3.66081	0.450322	0.367787	1.49415	2.69321	0.489722
879.859	0.13289	12.831	0.0408664	0.825673	0.0356424	0.060236	0.0146102	4.25076	0.570615	2.01888	32.3733	7.85086	0.166163	29.5927	41.6851	9.3793	48.7871	9.64938	1.43329	10.5026	8.68567	1.6426	5.29918	0.615056	4.29066	0.550604	0.433486	1.49774	2.9384	0.55441
884.055	0.158936	12.933	0.0410172	1.08099	0.0455071	0.0571916	0.0194886	5.66559	0.732787	2.35269	32.056	10.4573	0.166617	45.4522	67.8285	14.4925	75.3157	14.578	2.20341	15.7287	13.3418	2.46854	7.92265	0.905779	6.23938	0.799263	0.54751	2.67302	4.07406	0.786823
889.767	0.164988	13.072	0.0411692	1.16623	0.0840524	0.0762025	0.0280375	6.99367	1.09061	3.49435	36.2729	10.8136	0.237815	39.4794	62.7134	12.0578	61.4123	12.2498	1.89541	12.9749	11.4108	1.9857	6.08294	0.688703	4.60557	0.553834	0.62621	1.91887	3.99415	0.796981
893.963	0.147596	13.174	0.0412712	0.920824	0.0649477	0.0757184	0.0241608	7.02116	0.951338	2.64058	38.6131	10.958	0.16001	39.0621	62.9237	12.0511	60.3078	12.1162	1.86624	12.6563	11.1402	1.88706	5.64556	0.643943	4.30054	0.509506	0.53163	2.25601	3.99145	0.7789
899.16	0.126935	13.3	0.0413736	0.998774	0.0556261	0.07049	0.0210761	7.36401	0.834916	2.16118	34.7081	10.5965	0.14845	40.7114	63.4807	12.2344	60.8762	12.3082	1.8958	13.0348	11.7048	1.97338	5.95401	0.670519	4.4689	0.528103	0.52484	2.35636	4.43811	0.907571
903.706	0.100541	13.409	0.041425	0.810357	0.0463149	0.0665355	0.0184005	9.06473	0.81537	1.88583	37.1244	9.89767	0.131904	35.042	57.5509	10.8542	53.0544	11.0169	1.71468	11.4074	10.3727	1.70753	5.07508	0.568937	3.76059	0.440157	0.423758	2.47604	4.63518	1.00604
909.518	0.118374	13.548	0.0414938	0.713249	0.0270659	0.0533703	0.0169532	8.9365	0.655272	1.21434	32.3253	10.8321	0.0876547	30.0948	49.0154	9.33558	38.2331	9.53512	1.48443	9.7988	9.05052	1.48585	4.34211	0.490795	3.2703	0.375134	0.47305	3.85681	6.40948	1.66971
913.764	0.153756	13.652	0.0415282	0.830105	0.039201	0.0552597	0.0219617	9.20565	0.75905	1.65674	31.2493	11.313	0.130945	29.7243	49.0852	9.2611	38.3338	9.49679	1.47928	9.7602	9.02542	1.47443	4.36644	0.48905	3.24277	0.374534	0.495497	4.16819	7.71527	2.13158
919.626	0.12334	13.792	0.0415282	0.86348	0.0327566	0.0570139	0.0284071	13.0367	0.994424	1.62995	37.0391	13.3701	0.11455	31.918	51.7711	9.77401	40.7913	10.2847	1.55051	10.54	9.66053	1.54696	4.68415	0.510618	3.48545	0.393372	0.703332	6.85529	12.143	3.65497
924.072	0.133955	13.9	0.0415282	1.01296	0.0419967	0.0587689	0.0353991	12.9623	1.09071	2.01088	38.5184	14.9926	0.153799	37.6876	61.101	11.6255	58.9521	12.194	1.82722	12.4688	11.4631	1.8266	5.50353	0.598641	4.08798	0.462833	0.754626	6.81538	14.5366	4.48091
929.684	0.135535	14.035	0.0414938	0.895915	0.0361548	0.0611873	0.0515538	13.2706	2.05491	1.60567	36.0526	16.6366	0.113777	28.0676	46.8637	8.83818	36.7391	9.15812	1.37905	9.37807	8.67155	1.39171	4.31778	0.467571	3.23	0.363059	0.790504	28.7941	15.4502	6.96523
933.98	0.112994	14.139	0.0414422	1.09957	0.0864708	0.0893271	0.0574203	15.1792	2.2827	3.88392	37.4995	23.3629	0.298691	25.7802	42.6136	8.12547	34.0979	8.73707	1.51734	10.3214	8.5798	1.58898	4.39067	0.558124	3.41852	0.46755	1.01932	92.4382	22.961	10.2165
935.396	0.159965	14.172	0.041425	1.34312	0.144989	0.126569	0.0654849	18.6831	2.03451	6.48828	42.0076	28.5571	0.427156	31.7335	54.6395	10.2988	53.6915	11.2591	1.7101	11.7269	10.4465	1.69656	5.42578	0.597242	4.18968	0.490807	1.20963	82.3039	23.4538	7.62712
939.642	0.168047	14.274	0.0413907	0.794014	0.0448054	0.0658781	0.0226628	9.00145	0.82918	1.76668	38.7324	10.8877	0.116658	27.5148	45.4804	8.26067	36.3669	8.8147	1.32096	9.27536	8.36027	1.41932	4.5829	0.510331	3.58315	0.433078	0.52135	2.95317	5.5677	1.55191
943.889	0.178076	14.378	0.0413565	0.675301	0.0539362	0.0686132	0.0210973	5.88769	0.838539	2.16873	38.4653	8.07721	0.152944	18.6629	30.4741	4.7467	24.9842	5.98946	0.899458	6.44671	5.77588	1.03778	3.51326	0.402284	2.90837	0.361503	0.38838	2.1587	3.39071	0.911642
949.235	0.149918	14.506	0.0413052	0.897413	0.0961699	0.0912658	0.033653	4.13	1.30624	3.77381	46.3313	9.31772	0.260571	13.9969	20.9649	3.35533	18.6287	4.29861	0.647839	4.87081	4.44353	0.88234	3.25646	0.391399	3.0181	0.39404	0.435956	3.58692	2.3809	0.767222
953.481	0.143212	14.61	0.0412712	0.806125	0.0934024	0.0835547	0.0319898	4.52597	1.13718	3.88875	41.7394	8.74756	0.256595	8.24973	16.1225	2.75157	15.2549	3.6057	0.564751	4.03312	3.67113	0.724696	2.60506	0.319321	2.3782	0.316548	0.468385	3.21668	2.17835	0.655711
959.243	0.134875	14.748	0.0412371	1.09352	0.102198	0.0985746	0.0393622	4.62805	1.97177	4.8966	52.0156	11.6074	0.315817	11.6731	18.739	3.21785	17.7961	4.05693	0.626025	4.51526	4.02112	0.808641	2.89738	0.353832	2.62644	0.35067	0.532271	2.54647	1.93238	0.826544
964.855	0.157811	14.887	0.0412031	0.814391	0.100843	0.101097	0.0306578	2.92876	1.54181	3.94627	46.7395	7.53802	0.225021	7.60644	14.4292	2.39077	12.8806	2.82614	0.436422	3.20055	2.75026	0.551731	1.93613	0.232049	1.68859	0.23292	0.362659	2.11711	1.30485	0.775571
968.901	0.141959	14.984	0.0411692	0.627825	0.0656331	0.081106	0.0285063	2.33504	0.961451	2.4984	38.4019	5.34597	0.146338	5.45446	8.13679	1.65168	8.98476	1.96966	0.313251	2.29638	2.00084	0.407588	1.48645	0.180319	1.30313	0.179321	0.237931	1.91105	1.05061	0.624132
974.363	0.149464	15.117	0.0411523	0.799861	0.13843	0.114441	0.0406677	2.64271	1.29083	5.11297	49.6885	7.03632	0.28611	5.68947	11.0328	1.5281	7.96778	1.74523	0.292026	2.00579	1.78111	0.348795	1.23167	0.148279	1.10076	0.15281	0.324627	4.08773	1.38964	1.0737
978.559	0.130724	15.22	0.0411353	0.786725	0.14328	0.102966	0.0401241	2.36573	1.55029	5.65296	46.1094	7.03177	0.355032	6.34305	11.1847	1.65222	7.41056	1.65705	0.314191	2.1784	1.71765	0.375418	1.1536	0.162674	1.04065	0.169699	0.323558	2.94356	1.53032	0.972464
984.221	0.156644	15.356	0.0411015	2.1409	0.384635	0.271955	0.1448	6.67886	3.95208	15.6432	74.3069	22.9277	0.819057	12.2603	24.7397	2.78085	13.5535	3.06653	0.556023	3.20389	2.94013	0.525848	1.74552	0.21218	1.60158	0.201805	0.976877	5.45794	3.0468	1.03387
989.733	0.108496	15.49	0.0411015	0.877731	0.140164	0.124214	0.0418889	4.15718	1.46572	6.48682	47.4863	9.47363	0.425391	4.44441	8.32173	1.28555	6.43144	1.5403	0.26538	1.68502	1.58386	0.284357	0.947363	0.115559	0.871309	0.113861	0.405158	3.47342	2.23439	1.22648
993.729	0.11099	15.587	0.0410846	0.800666	0.118692	0.121851	0.0390376	4.2543	1.61742	5.28112	56.242	8.57722	0.289665	4.8449	8.94481	1.42627	7.29635	1.79468	0.310495	1.91394	1.77998	0.322994	1.08236	0.130374	0.947578	0.126616	0.36155	4.86941	2.96445	2.01524
999.241	0.18799	15.721	0.0410678	1.42293	0.269052	0.19801	0.0861894	5.11588	2.88927	10.3883	53.2334	15.9662	0.589329	12.9569	23.216	3.20008	16.4678	3.83615	0.624818	4.02917	3.52913	0.624438	2.12782	0.253362	1.80332	0.233072	0.607111	5.24734	2.92195	1.38004
1004.55	0.138403	15.852	0.0410678	0.846295	0.121316	0.121438	0.054635	2.35439	1.76804	4.48699	50.922	16.0731	0.245496	5.38851	9.93117	1.43849	6.97068	1.56331	0.283478	1.63424	1.46992	0.26103	0.86157	0.107124	0.755254	0.10003	0.43056	2.7845	1.22568	0.572704
1009.91	0.173501	15.981	0.0410678	1.83684	0.351243	0.284067	0.127379	4.59808	3.66728	12.6903	70.1979	18.6701	0.636408	8.53234	21.7908	2.20434	10.3272	2.28191	0.414892	2.37751	2.10603	0.362489	1.20409	0.146926	1.02911	0.132856	0.651651	4.24723	2.03838	2.01944
1014.06	0.140982	16.084	0.0410678	1.89216	0.396005	0.321851	0.126996	5.27818	4.22473	14.6848	68.9758	23.0945	0.736324	9.66971	24.2761	2.51994	11.8749	2.67086	0.476585	2.74136	2.47626	0.428728	1.40692	0.173159	1.23416	0.153004	0.746948	5.50754	2.43158	1.90336
1018.41	0.695845	16.188	-	2.36966	1.403	0.230183	0.38298	7.0462	14.1396	15.4513	105.575	72.941	0.281612	11.7918	39.5332	3.55064	17.2351	4.15532	0.79132	4.19467	4.08318	0.721016	2.40557	0.297614	2.14586	0.266266	1.99502	12.2823	3.40767	1.49135
